# Supplementary material for: Three new species of Potamothrix (Oligochaeta, Naididae, Tubificinae) from Fuxian Lake, the deepest lake of Yunnan Province, Southwest China
Source: Zookeys. 2012 Mar 16;(175):1–17. doi: 10.3897/zookeys.175.2413 (PMC3307344; doi:10.3897/zookeys.175.2413)
Supplement: XML Treatment for Potamothrix [file zookeys.175.2413-treatment1.xml]

<!DOCTYPE tp:taxon-treatment
  PUBLIC "-//TaxonX//DTD Taxonomic Treatment Publishing DTD v0 20100105//EN" "tax-treatment-NSO.dtd">
<tp:taxon-treatment xmlns:tp="http://www.plazi.org/taxpub"><tp:treatment-meta><mixed-citation publication-type="journal"><person-group><name><surname>Cui</surname><given-names>Yongde</given-names></name><name><surname>Wang</surname><given-names>Hongzhu</given-names></name></person-group><article-title>Three new species of <italic>Potamothrix</italic> (Oligochaeta, Naididae, Tubificinae) from Fuxian Lake, the deepest lake of Yunnan Province, Southwest China
                </article-title><source>Zookeys</source><day>16</day><month>3</month><year>2012</year><volume>2012</volume><issue>175</issue><fpage>1</fpage><lpage>17</lpage><pub-id pub-id-type="doi">10.3897/zookeys.175.2413</pub-id></mixed-citation></tp:treatment-meta><tp:nomenclature><tp:taxon-name>
                        <tp:taxon-name-part taxon-name-part-type="genus">Potamothrix</tp:taxon-name-part>
                    <object-id xmlns:xlink="http://www.w3.org/1999/xlink" xlink:type="simple">http://species-id.net/wiki/Potamothrix</object-id>
                    </tp:taxon-name><tp:taxon-authority>Vejdovský &amp; Mrázek, 1902</tp:taxon-authority></tp:nomenclature><tp:treatment-sec sec-type="Type species"><title>Type species.</title><p><italic><tp:taxon-name>Potamothrix moldaviensis</tp:taxon-name></italic> Vejdovský and Mrázek, 1902</p><!--PageBreak--></tp:treatment-sec><tp:treatment-sec sec-type="Emended diagnosis"><title>Emended diagnosis.</title><p> Hair chaetae present or absent, dorsal chaetae bifid and always pectinated, or only bifids. Ventral chaetae bifids. No coelomocytes. Vas deferens very short, entering atrium apically; atrium tubular, long. Prostate gland small, attached to proximal part of atrium by a short stalk, or no prostate gland. No ejaculatory duct. Penis with or without cuticular sheath. Spermatozeugmata present. Modified spermathecal chaetae present or absent.</p></tp:treatment-sec><tp:treatment-sec sec-type="Remarks"><title>Remarks.</title><p> The genus <italic><tp:taxon-name>Potamothrix</tp:taxon-name></italic>, established by <xref ref-type="bibr" rid="B20">Vejdovský and Mrázek (1902)</xref> for <italic><tp:taxon-name>Potamothrix moldaviensis</tp:taxon-name></italic> Vejdovský &amp; Mrázek, 1902, was revised by <xref ref-type="bibr" rid="B9">Holmquist (1985)</xref> and <xref ref-type="bibr" rid="B8">Finogenova and Poddubnaja (1990)</xref>. Altogether, 20 species were previously known and mainly distributed in the Holarctic region (<xref ref-type="table" rid="T1">Table 1</xref>) (<xref ref-type="bibr" rid="B1">Brinkhurst and Jamieson 1971</xref>; <xref ref-type="bibr" rid="B10">Hrabě 1981</xref>; <xref ref-type="bibr" rid="B2">Brinkhurst and Wetzel 1984</xref>; <xref ref-type="bibr" rid="B8">Finogenova and Poddubnaja 1990</xref>; <xref ref-type="bibr" rid="B17">Šporka 1994</xref>; <xref ref-type="bibr" rid="B12">Milbrink 1999</xref>; <xref ref-type="bibr" rid="B13">Milbrink and Timm 2001</xref>). Through recent investigation of the plateau lakes, three species of <italic><tp:taxon-name>Potamothrix</tp:taxon-name></italic> (<tp:taxon-name>Oligochaeta</tp:taxon-name>: <tp:taxon-name>Tubificinae</tp:taxon-name>), <italic><tp:taxon-name>Potamothrix rhytipeniatus</tp:taxon-name></italic> Cui &amp; Wang, 2012, <italic><tp:taxon-name>Potamothrix aductus</tp:taxon-name></italic> Cui &amp; Wang, 2012 and <italic><tp:taxon-name>Potamothrix scleropenis</tp:taxon-name></italic>, have been found in the Fuxian Lake and Xingyun Lake of Yunnan Province, Southwest China (<xref ref-type="bibr" rid="B4">Cui and Wang 2005</xref>). They are the lowest-latitude members of the genus hitherto known. Moreover, studies show that <italic><tp:taxon-name>Potamothrix</tp:taxon-name></italic> is unexpectedly species-rich in plateau lakes of Yunnan Province, especially in Fuxian Lake where five species were recorded (<xref ref-type="bibr" rid="B5">Cui 2008</xref>; <xref ref-type="bibr" rid="B4">Cui and Wang 2005</xref>; <xref ref-type="bibr" rid="B3">Cui et al. 2008</xref>). In this paper, we will give the description of three new species, <italic><tp:taxon-name>Potamothrix praeprostatus</tp:taxon-name></italic> sp. n., <italic><tp:taxon-name>Potamothrix paramoldaviensis</tp:taxon-name></italic> sp. n. and <italic><tp:taxon-name>Potamothrix parabedoti</tp:taxon-name></italic> sp. n., from Fuxian Lake.</p><table-wrap id="T1" position="float" orientation="portrait"><label>Table 1.</label><caption><p> Principal distinguishing characteristics of the species of <italic><tp:taxon-name>Potamothrix</tp:taxon-name></italic></p></caption><table><tbody><tr><td rowspan="2" colspan="1"><bold>No</bold></td><td rowspan="2" colspan="1"><bold>Species</bold></td><td rowspan="1" colspan="4"><bold>Chaetae</bold></td><td rowspan="2" colspan="1"><bold>Length ratio of vd/at</bold></td><td rowspan="2" colspan="1"><bold>Prostate gland</bold></td><td rowspan="2" colspan="1"><bold>Atrium</bold></td><td rowspan="2" colspan="1"><bold>Penis</bold></td><td rowspan="2" colspan="1"><bold>Distribution</bold></td><td rowspan="2" colspan="1"><bold>References</bold></td></tr><tr><td rowspan="1" colspan="1"><bold>Hair</bold></td><td rowspan="1" colspan="1"><bold>Dorsal bifid</bold></td><td rowspan="1" colspan="1"><bold>Spermathecal</bold></td><td rowspan="1" colspan="1"><bold>Penial</bold></td></tr><tr><td rowspan="1" colspan="1">1</td><td rowspan="1" colspan="1"><italic><tp:taxon-name>Potamothrix alatus</tp:taxon-name></italic> Finogenova, 1972</td><td rowspan="1" colspan="1">present</td><td rowspan="1" colspan="1">pectinated</td><td rowspan="1" colspan="1">present</td><td rowspan="1" colspan="1">absent or unmodified</td><td rowspan="1" colspan="1">1:33–35</td><td rowspan="1" colspan="1">present</td><td rowspan="1" colspan="1">tripartite</td><td rowspan="1" colspan="1">present</td><td rowspan="1" colspan="1">Russia</td><td rowspan="1" colspan="1"><xref ref-type="bibr" rid="B8">Finogenova and Poddubnaja 1990</xref></td></tr><tr><td rowspan="1" colspan="1">2</td><td rowspan="1" colspan="1"><italic><tp:taxon-name>Potamothrix bavaricus</tp:taxon-name></italic> (Oschmann, 1913)</td><td rowspan="1" colspan="1">present</td><td rowspan="1" colspan="1">pectinated</td><td rowspan="1" colspan="1">present</td><td rowspan="1" colspan="1">unmodified</td><td rowspan="1" colspan="1">1:8–9</td><td rowspan="1" colspan="1">absent</td><td rowspan="1" colspan="1">tripartite</td><td rowspan="1" colspan="1">present</td><td rowspan="1" colspan="1">Holarctic, Australia,  New Zealand</td><td rowspan="1" colspan="1"><xref ref-type="bibr" rid="B18">Timm 1970</xref>; <xref ref-type="bibr" rid="B1">Brinkhurst and Jamieson 1971</xref>; <xref ref-type="bibr" rid="B8">Finogenova and Poddubnaja 1990</xref></td></tr><tr><td rowspan="1" colspan="1">3</td><td rowspan="1" colspan="1"><italic><tp:taxon-name>Potamothrix bedoti</tp:taxon-name></italic> (Piguet, 1931)</td><td rowspan="1" colspan="1">present</td><td rowspan="1" colspan="1">pectinated</td><td rowspan="1" colspan="1">present</td><td rowspan="1" colspan="1">unmodified</td><td rowspan="1" colspan="1">1:25–30</td><td rowspan="1" colspan="1">absent</td><td rowspan="1" colspan="1">tripartite</td><td rowspan="1" colspan="1">present</td><td rowspan="1" colspan="1">Europe,  North America, China</td><td rowspan="1" colspan="1"><xref ref-type="bibr" rid="B18">Timm 1970</xref>; <xref ref-type="bibr" rid="B19">Timm 1999</xref>; <xref ref-type="bibr" rid="B21">Wang and Liang 2001</xref></td></tr><tr><td rowspan="1" colspan="1">4</td><td rowspan="1" colspan="1"><italic><tp:taxon-name>Potamothrix caspicus</tp:taxon-name></italic> (Lastočkin, 1937)</td><td rowspan="1" colspan="1">absent</td><td rowspan="1" colspan="1">bifid</td><td rowspan="1" colspan="1">absent, or 2–3 bifids</td><td rowspan="1" colspan="1">absent or unmodified</td><td rowspan="1" colspan="1">1:22–26</td><td rowspan="1" colspan="1">present</td><td rowspan="1" colspan="1">bipartite</td><td rowspan="1" colspan="1">present</td><td rowspan="1" colspan="1">Russia</td><td rowspan="1" colspan="1"><xref ref-type="bibr" rid="B8">Finogenova and Poddubnaja 1990</xref></td></tr><tr><td rowspan="1" colspan="1">5</td><td rowspan="1" colspan="1"><italic><tp:taxon-name>Potamothrix cekanovskajae</tp:taxon-name></italic> Finogenova, 1972</td><td rowspan="1" colspan="1">absent</td><td rowspan="1" colspan="1">bifid</td><td rowspan="1" colspan="1">absent, or 4–5 bifids</td><td rowspan="1" colspan="1">unmodified</td><td rowspan="1" colspan="1">1:28–31</td><td rowspan="1" colspan="1">absent</td><td rowspan="1" colspan="1">bipartite</td><td rowspan="1" colspan="1">present</td><td rowspan="1" colspan="1">Caspian Sea</td><td rowspan="1" colspan="1"><xref ref-type="bibr" rid="B8">Finogenova and Poddubnaja 1990</xref></td></tr><tr><td rowspan="1" colspan="1">6</td><td rowspan="1" colspan="1"><italic><tp:taxon-name>Potamothrix danubialis</tp:taxon-name></italic> (Hrabĕ, 1941)</td><td rowspan="1" colspan="1">absent</td><td rowspan="1" colspan="1">bifid</td><td rowspan="1" colspan="1">present</td><td rowspan="1" colspan="1">absent or unmodified</td><td rowspan="1" colspan="1">1:15–17</td><td rowspan="1" colspan="1">present</td><td rowspan="1" colspan="1">bipartite</td><td rowspan="1" colspan="1">present</td><td rowspan="1" colspan="1">Russia</td><td rowspan="1" colspan="1"><xref ref-type="bibr" rid="B8">Finogenova and Poddubnaja 1990</xref></td></tr><tr><td rowspan="1" colspan="1">7</td><td rowspan="1" colspan="1"><italic><tp:taxon-name>Potamothrix hammoniensis</tp:taxon-name></italic> (Michaelsen, 1901)</td><td rowspan="1" colspan="1">present</td><td rowspan="1" colspan="1">pectinated</td><td rowspan="1" colspan="1">present</td><td rowspan="1" colspan="1">absent or unmodified</td><td rowspan="1" colspan="1">1:40–45</td><td rowspan="1" colspan="1">present</td><td rowspan="1" colspan="1">bipartite</td><td rowspan="1" colspan="1">present</td><td rowspan="1" colspan="1">Holarctic</td><td rowspan="1" colspan="1"><xref ref-type="bibr" rid="B8">Finogenova and Poddubnaja 1990</xref></td></tr><tr><td rowspan="1" colspan="1">8</td><td rowspan="1" colspan="1"><italic><tp:taxon-name>Potamothrix heuscheri</tp:taxon-name></italic> (Bretscher, 1900)</td><td rowspan="1" colspan="1">present</td><td rowspan="1" colspan="1">pectinated</td><td rowspan="1" colspan="1">present</td><td rowspan="1" colspan="1">unmodified</td><td rowspan="1" colspan="1">1:20</td><td rowspan="1" colspan="1">absent</td><td rowspan="1" colspan="1">tripartite</td><td rowspan="1" colspan="1">present</td><td rowspan="1" colspan="1">Europe, Israel</td><td rowspan="1" colspan="1"><xref ref-type="bibr" rid="B1">Brinkhurst and Jamieson 1971</xref>; <xref ref-type="bibr" rid="B8">Finogenova and Poddubnaja 1990</xref>; <xref ref-type="bibr" rid="B12">Milbrink 1999</xref></td></tr><tr><td rowspan="1" colspan="1">9</td><td rowspan="1" colspan="1"><italic><tp:taxon-name>Potamothrix isochaetus</tp:taxon-name></italic> (Hrabĕ, 1931)</td><td rowspan="1" colspan="1">absent</td><td rowspan="1" colspan="1">bifid</td><td rowspan="1" colspan="1">present</td><td rowspan="1" colspan="1">-</td><td rowspan="1" colspan="1">-</td><td rowspan="1" colspan="1">present</td><td rowspan="1" colspan="1">-</td><td rowspan="1" colspan="1">present</td><td rowspan="1" colspan="1">Europe</td><td rowspan="1" colspan="1"><xref ref-type="bibr" rid="B1">Brinkhurst and Jamieson 1971</xref></td></tr><tr><td rowspan="1" colspan="1">10</td><td rowspan="1" colspan="1"><italic><tp:taxon-name>Potamothrix manus</tp:taxon-name></italic> Finogenova, 1972</td><td rowspan="1" colspan="1">absent</td><td rowspan="1" colspan="1">bifid</td><td rowspan="1" colspan="1">present</td><td rowspan="1" colspan="1">unmodified</td><td rowspan="1" colspan="1">1:14–17</td><td rowspan="1" colspan="1">absent</td><td rowspan="1" colspan="1">bipartite</td><td rowspan="1" colspan="1">present</td><td rowspan="1" colspan="1">Caspian Sea</td><td rowspan="1" colspan="1"><xref ref-type="bibr" rid="B8">Finogenova and Poddubnaja 1990</xref></td></tr><tr><td rowspan="1" colspan="1">11</td><td rowspan="1" colspan="1"><italic><tp:taxon-name>Potamothrix marzeki</tp:taxon-name></italic> (Hrabĕ, 1941)</td><td rowspan="1" colspan="1">absent</td><td rowspan="1" colspan="1">bifid</td><td rowspan="1" colspan="1">absent, or 1–2 bifids</td><td rowspan="1" colspan="1">absent or unmodified</td><td rowspan="1" colspan="1">1:22–24</td><td rowspan="1" colspan="1">present</td><td rowspan="1" colspan="1">bipartite</td><td rowspan="1" colspan="1">present</td><td rowspan="1" colspan="1">Russia, Czech</td><td rowspan="1" colspan="1"><xref ref-type="bibr" rid="B10">Hrabě 1981</xref>; <xref ref-type="bibr" rid="B8">Finogenova and Poddubnaja 1990</xref></td></tr><tr><td rowspan="1" colspan="1">12</td><td rowspan="1" colspan="1"><italic><tp:taxon-name>Potamothrix moldaviensis</tp:taxon-name></italic> Vejdovský &amp; Mrázek, 1902</td><td rowspan="1" colspan="1">absent</td><td rowspan="1" colspan="1">bifid</td><td rowspan="1" colspan="1">present</td><td rowspan="1" colspan="1">unmodified</td><td rowspan="1" colspan="1">1:20–32</td><td rowspan="1" colspan="1">absent</td><td rowspan="1" colspan="1">tripartite</td><td rowspan="1" colspan="1">present</td><td rowspan="1" colspan="1">Holarctic</td><td rowspan="1" colspan="1"><xref ref-type="bibr" rid="B1">Brinkhurst and Jamieson 1971</xref>; <xref ref-type="bibr" rid="B8">Finogenova and Poddubnaja 1990</xref>; <xref ref-type="bibr" rid="B13">Milbrink and Timm 2001</xref></td></tr><tr><td rowspan="1" colspan="1">13</td><td rowspan="1" colspan="1"><italic><tp:taxon-name>Potamothrix ochridanus</tp:taxon-name></italic> (Hrabĕ, 1931)</td><td rowspan="1" colspan="1">present</td><td rowspan="1" colspan="1">bifid</td><td rowspan="1" colspan="1">absent</td><td rowspan="1" colspan="1">unmodified</td><td rowspan="1" colspan="1">-</td><td rowspan="1" colspan="1">present</td><td rowspan="1" colspan="1">-</td><td rowspan="1" colspan="1">present</td><td rowspan="1" colspan="1">North America, Serbia</td><td rowspan="1" colspan="1"><xref ref-type="bibr" rid="B1">Brinkhurst and Jamieson 1971</xref></td></tr><tr><td rowspan="1" colspan="1">14</td><td rowspan="1" colspan="1"><italic><tp:taxon-name>Potamothrix orientalis</tp:taxon-name></italic> (Černosvitov, 1938)</td><td rowspan="1" colspan="1">present</td><td rowspan="1" colspan="1">bifid</td><td rowspan="1" colspan="1">present</td><td rowspan="1" colspan="1">-</td><td rowspan="1" colspan="1">-</td><td rowspan="1" colspan="1">absent</td><td rowspan="1" colspan="1">-</td><td rowspan="1" colspan="1">-</td><td rowspan="1" colspan="1">North America</td><td rowspan="1" colspan="1"><xref ref-type="bibr" rid="B1">Brinkhurst and Jamieson 1971</xref></td></tr><tr><td rowspan="1" colspan="1">15</td><td rowspan="1" colspan="1"><italic><tp:taxon-name>Potamothrix postojnae</tp:taxon-name></italic> Karaman, 1974</td><td rowspan="1" colspan="1">present</td><td rowspan="1" colspan="1">pectinated</td><td rowspan="1" colspan="1">absent</td><td rowspan="1" colspan="1">-</td><td rowspan="1" colspan="1">-</td><td rowspan="1" colspan="1">present</td><td rowspan="1" colspan="1">homo-geneous</td><td rowspan="1" colspan="1">-</td><td rowspan="1" colspan="1">Slovenia </td><td rowspan="1" colspan="1"><xref ref-type="bibr" rid="B1">Brinkhurst and Wetzel 1984</xref></td></tr><tr><td rowspan="1" colspan="1">16</td><td rowspan="1" colspan="1"><italic><tp:taxon-name>Potamothrix prespaensis</tp:taxon-name></italic> (Hrabĕ, 1931)</td><td rowspan="1" colspan="1">present</td><td rowspan="1" colspan="1">bifid</td><td rowspan="1" colspan="1">present</td><td rowspan="1" colspan="1">-</td><td rowspan="1" colspan="1">-</td><td rowspan="1" colspan="1">absent</td><td rowspan="1" colspan="1">-</td><td rowspan="1" colspan="1">present</td><td rowspan="1" colspan="1">Serbia</td><td rowspan="1" colspan="1"><xref ref-type="bibr" rid="B1">Brinkhurst and Jamieson 1971</xref></td></tr><tr><td rowspan="1" colspan="1">17</td><td rowspan="1" colspan="1"><italic><tp:taxon-name>Potamothrix svirenkoi </tp:taxon-name></italic>Lastočkin, 1937</td><td rowspan="1" colspan="1">present</td><td rowspan="1" colspan="1">bifid</td><td rowspan="1" colspan="1">present</td><td rowspan="1" colspan="1">-</td><td rowspan="1" colspan="1">-</td><td rowspan="1" colspan="1">present</td><td rowspan="1" colspan="1">-</td><td rowspan="1" colspan="1">-</td><td rowspan="1" colspan="1">Europe, Russia</td><td rowspan="1" colspan="1"><xref ref-type="bibr" rid="B1">Brinkhurst and Jamieson 1971</xref></td></tr><tr><td rowspan="1" colspan="1">18</td><td rowspan="1" colspan="1"><italic><tp:taxon-name>Potamothrix thermalis</tp:taxon-name></italic> (Pop, 1968)</td><td rowspan="1" colspan="1">present</td><td rowspan="1" colspan="1">pectinated</td><td rowspan="1" colspan="1">present</td><td rowspan="1" colspan="1">unmodified</td><td rowspan="1" colspan="1">1:20</td><td rowspan="1" colspan="1">present</td><td rowspan="1" colspan="1">tripartite</td><td rowspan="1" colspan="1">present</td><td rowspan="1" colspan="1">Romania</td><td rowspan="1" colspan="1"><xref ref-type="bibr" rid="B15">Pop 1976</xref></td></tr><tr><td rowspan="1" colspan="1">19</td><td rowspan="1" colspan="1"><italic><tp:taxon-name>Potamothrix tudoranceai</tp:taxon-name></italic> Šporka, 1994</td><td rowspan="1" colspan="1">present</td><td rowspan="1" colspan="1">pectinated</td><td rowspan="1" colspan="1">present</td><td rowspan="1" colspan="1">-</td><td rowspan="1" colspan="1">1:34</td><td rowspan="1" colspan="1">absent</td><td rowspan="1" colspan="1">homo-geneous</td><td rowspan="1" colspan="1">present</td><td rowspan="1" colspan="1">Africa</td><td rowspan="1" colspan="1"><xref ref-type="bibr" rid="B17">Šporka 1994</xref></td></tr><tr><td rowspan="1" colspan="1">20</td><td rowspan="1" colspan="1"><italic><tp:taxon-name>Potamothrix vejdovsky</tp:taxon-name></italic> (Hrabĕ, 1941)</td><td rowspan="1" colspan="1">present</td><td rowspan="1" colspan="1">bifid</td><td rowspan="1" colspan="1">present</td><td rowspan="1" colspan="1">absent or unmodified</td><td rowspan="1" colspan="1">1:30–33</td><td rowspan="1" colspan="1">present</td><td rowspan="1" colspan="1">bipartite</td><td rowspan="1" colspan="1">present</td><td rowspan="1" colspan="1">Europe, North America</td><td rowspan="1" colspan="1"><xref ref-type="bibr" rid="B8">Finogenova and Poddubnaja 1990</xref></td></tr></tbody></table><table-wrap-foot><fn><p>“-”Unmentioned in the original descriptions</p></fn></table-wrap-foot></table-wrap></tp:treatment-sec><ref-list><ref id="B20"><mixed-citation xmlns:xlink="http://www.w3.org/1999/xlink" xlink:type="simple"><person-group><name name-style="western"><surname>Vejdovský</surname><given-names>F</given-names></name><name name-style="western"><surname>Mrázek</surname><given-names>A</given-names></name></person-group> (<year>1902</year>)<source> Ueber <italic>Potamothrix</italic> (<italic>Clitellio</italic>?) <italic>moldaviensis</italic> n. g., n. sp. Sitzungsberichte der königlichen Böhmischen Gesellschaft für Wissenschaften Praha 24: 1.</source></mixed-citation></ref><ref id="B9"><mixed-citation xmlns:xlink="http://www.w3.org/1999/xlink" xlink:type="simple"><person-group><name name-style="western"><surname>Holmquist</surname><given-names>C</given-names></name></person-group> (<year>1985</year>)<article-title> A revision of the genera <italic>Tubifex</italic> Lamarck, <italic>Ilyodrilus</italic> Eisen, and <italic>Potamothrix</italic> Vejdovský et Mrázek (Oligochaeta, Tubificidae), with extensions to some connected genera.</article-title><source>Zoologische Jahrbücher Abtleitung für Systematik </source><volume>112</volume>: <fpage>311</fpage>-<lpage>366</lpage>.</mixed-citation></ref><ref id="B8"><mixed-citation xmlns:xlink="http://www.w3.org/1999/xlink" xlink:type="simple"><person-group><name name-style="western"><surname>Finogenova</surname><given-names>NP</given-names></name><name name-style="western"><surname>Poddubnaja</surname><given-names>TL</given-names></name></person-group> (<year>1990</year>)<article-title> One more revision of the genus <italic>Potamothrix</italic> Vejdovský et Mrázek, 1902 (Oligochaeta, Tubificidae).</article-title><source>Zoologische Jahrbücher Abtleitung für Systematik</source><volume>117</volume>: <fpage>55</fpage>-<lpage>83</lpage>.</mixed-citation></ref><ref id="B18"><mixed-citation xmlns:xlink="http://www.w3.org/1999/xlink" xlink:type="simple"><person-group><name name-style="western"><surname>Timm</surname><given-names>T</given-names></name></person-group> (<year>1970</year>)<article-title> On the fauna of the Estonian Oligochaeta.</article-title><source>Pedobiologia </source><volume>10</volume>: <fpage>52</fpage>-<lpage>78</lpage>.</mixed-citation></ref><ref id="B1"><mixed-citation xmlns:xlink="http://www.w3.org/1999/xlink" xlink:type="simple"><person-group><name name-style="western"><surname>Brinkhurst</surname><given-names>RO</given-names></name><name name-style="western"><surname>Jamieson</surname><given-names>BGM</given-names></name></person-group> (<year>1971</year>)<source> Aquatic Oligochaeta of the World. Oliver and Boyd, Edinburgh</source></mixed-citation></ref><ref id="B19"><mixed-citation xmlns:xlink="http://www.w3.org/1999/xlink" xlink:type="simple"><person-group><name name-style="western"><surname>Timm</surname><given-names>T</given-names></name></person-group> (<year>1999</year>)<source> A guide to the Estonian Annelida. Estonian Academy Publishers, Tailinn: 208.</source></mixed-citation></ref><ref id="B21"><mixed-citation xmlns:xlink="http://www.w3.org/1999/xlink" xlink:type="simple"><person-group><name name-style="western"><surname>Wang</surname><given-names>HZ</given-names></name><name name-style="western"><surname>Liang</surname><given-names>YL</given-names></name></person-group> (<year>2001</year>)<article-title/><source>Hydrobiologia </source><volume>463</volume>: <fpage>29</fpage>-<lpage>38</lpage>. doi: <ext-link ext-link-type="uri" xlink:href="http://dx.doi.org/10.1023/A:1013126918728" xlink:type="simple">10.1023/A:1013126918728</ext-link></mixed-citation></ref><ref id="B12"><mixed-citation xmlns:xlink="http://www.w3.org/1999/xlink" xlink:type="simple"><person-group><name name-style="western"><surname>Milbrink</surname><given-names>G</given-names></name></person-group> (<year>1999</year>)<article-title> Distribution and dispersal capacity of the Ponto-Caspian tubificid oligochaete <italic>Potamothrix heuscheri</italic> (Bretscher, 1900) in Scandinavia.</article-title><source>Hydrobiologia</source><volume>406</volume>: <fpage>133</fpage>-<lpage>142</lpage>. doi: <ext-link ext-link-type="uri" xlink:href="http://dx.doi.org/10.1023/A:1003752621110" xlink:type="simple">10.1023/A:1003752621110</ext-link></mixed-citation></ref><ref id="B10"><mixed-citation xmlns:xlink="http://www.w3.org/1999/xlink" xlink:type="simple"><person-group><name name-style="western"><surname>Hrabě</surname><given-names>S</given-names></name></person-group> (<year>1981</year>)<article-title> The freshwater Oligochaeta (Annelida) of Czechoslovakia.</article-title><source>Acta Universitatis Carolinae-Biologica </source><volume>1979</volume>: <fpage>1</fpage>-<lpage>167</lpage>.</mixed-citation></ref><ref id="B13"><mixed-citation xmlns:xlink="http://www.w3.org/1999/xlink" xlink:type="simple"><person-group><name name-style="western"><surname>Milbrink</surname><given-names>G</given-names></name><name name-style="western"><surname>Timm</surname><given-names>T</given-names></name></person-group> (<year>2001</year>)<article-title> Distribution and dispersal capacity of the Ponto-Caspian tubificid oligochaete <italic>Potamothrix moldaviensis</italic> Vejdovský and Mrázek, 1903 in the Baltic Sea Region.</article-title><source>Hydrobiologia </source><volume>463</volume>: <fpage>93</fpage>-<lpage>102</lpage>. doi: <ext-link ext-link-type="uri" xlink:href="http://dx.doi.org/10.1023/A:1013139221454" xlink:type="simple">10.1023/A:1013139221454</ext-link></mixed-citation></ref><ref id="B15"><mixed-citation xmlns:xlink="http://www.w3.org/1999/xlink" xlink:type="simple"><person-group><name name-style="western"><surname>Pop</surname><given-names>V</given-names></name></person-group> (<year>1976</year>)<source> Ist <italic>Potamothrix thermalis</italic> Pop synonym mit <italic>Potamothrix heuscheri</italic> (Bretscher) (Tubificidae, Oligochaeta, Annelida)? Zoologischer Anzeiger 196: 196–200.</source></mixed-citation></ref><ref id="B17"><mixed-citation xmlns:xlink="http://www.w3.org/1999/xlink" xlink:type="simple"><person-group><name name-style="western"><surname>Šporka</surname><given-names>F</given-names></name></person-group> (<year>1994</year>)<article-title> <italic>Potamothrix tudoranceai</italic> sp. n., a new species of Tubificidae (Oligochaeta) from the Ethiopian Rift Valley Lake Zwai (Africa).</article-title><source>Biologia (Bratislava) </source><volume>49</volume>: <fpage>161</fpage>-<lpage>165</lpage>.</mixed-citation></ref><ref id="B2"><mixed-citation xmlns:xlink="http://www.w3.org/1999/xlink" xlink:type="simple"><person-group><name name-style="western"><surname>Brinkhurst</surname><given-names>RO</given-names></name><name name-style="western"><surname>Wetzel</surname><given-names>MJ</given-names></name></person-group> (<year>1984</year>)<article-title> Aquatic Oligochaeta of the World: supplement. A catalogue of new freshwater species, description, and revisions.</article-title><source>Canadian Technical Report of Hydrography and Ocean Sciences </source><volume>44</volume>: <fpage>1</fpage>-<lpage>101</lpage>.</mixed-citation></ref><ref id="B4"><mixed-citation xmlns:xlink="http://www.w3.org/1999/xlink" xlink:type="simple"><person-group><name name-style="western"><surname>Cui</surname><given-names>YD</given-names></name><name name-style="western"><surname>Wang</surname><given-names>HZ</given-names></name></person-group> (<year>2005</year>)<article-title> <italic>Potamothrix scleropenis</italic> sp. nov. (Oligochaeta: Tubificidae) from Fuxian Lake, the deepest lake in southwest China.</article-title><source>Zoological Science </source><volume>22</volume>: <fpage>1353</fpage>-<lpage>1357</lpage>. doi: <ext-link ext-link-type="uri" xlink:href="http://dx.doi.org/10.2108/zsj.22.1353" xlink:type="simple">10.2108/zsj.22.1353</ext-link></mixed-citation></ref><ref id="B5"><mixed-citation xmlns:xlink="http://www.w3.org/1999/xlink" xlink:type="simple"><person-group><name name-style="western"><surname>Cui</surname><given-names>YD</given-names></name><name name-style="western"><surname>Wang</surname><given-names>HZ</given-names></name></person-group> (<year>2008</year>)<article-title> Ecology of macrozoobenthic communities in two plateau lakes of Southwest China.</article-title><source>Chinese Journal of Oceanology and Limnology </source><volume>26</volume>: <fpage>345</fpage>-<lpage>352</lpage>. doi: <ext-link ext-link-type="uri" xlink:href="http://dx.doi.org/10.1007/s00343-008-0345-4" xlink:type="simple">10.1007/s00343-008-0345-4</ext-link></mixed-citation></ref><ref id="B3"><mixed-citation xmlns:xlink="http://www.w3.org/1999/xlink" xlink:type="simple"><person-group><name name-style="western"><surname>Cui</surname><given-names>YD</given-names></name><name name-style="western"><surname>Liu</surname><given-names>XQ</given-names></name><name name-style="western"><surname>Wang</surname><given-names>HZ</given-names></name></person-group> (<year>2008</year>)<article-title> Macrozoobenthic community of Fuxian Lake, the deepest lake of southwest China.</article-title><source>Limnologica </source><volume>38</volume>: <fpage>116</fpage>-<lpage>125</lpage>. doi: <ext-link ext-link-type="uri" xlink:href="http://dx.doi.org/10.1016/j.limno.2007.10.003" xlink:type="simple">10.1016/j.limno.2007.10.003</ext-link></mixed-citation></ref></ref-list></tp:taxon-treatment>
