# Supplementary material for: Three new species of Potamothrix (Oligochaeta, Naididae, Tubificinae) from Fuxian Lake, the deepest lake of Yunnan Province, Southwest China
Source: Zookeys. 2012 Mar 16;(175):1–17. doi: 10.3897/zookeys.175.2413 (PMC3307344; doi:10.3897/zookeys.175.2413)
Supplement: XML Treatment for Potamothrix praeprostatus [file zookeys.175.2413-treatment2.xml]

<!DOCTYPE tp:taxon-treatment
  PUBLIC "-//TaxonX//DTD Taxonomic Treatment Publishing DTD v0 20100105//EN" "tax-treatment-NSO.dtd">
<tp:taxon-treatment xmlns:tp="http://www.plazi.org/taxpub"><tp:treatment-meta><mixed-citation publication-type="journal"><person-group><name><surname>Cui</surname><given-names>Yongde</given-names></name><name><surname>Wang</surname><given-names>Hongzhu</given-names></name></person-group><article-title>Three new species of <italic>Potamothrix</italic> (Oligochaeta, Naididae, Tubificinae) from Fuxian Lake, the deepest lake of Yunnan Province, Southwest China
                </article-title><source>Zookeys</source><day>16</day><month>3</month><year>2012</year><volume>2012</volume><issue>175</issue><fpage>1</fpage><lpage>17</lpage><pub-id pub-id-type="doi">10.3897/zookeys.175.2413</pub-id></mixed-citation></tp:treatment-meta><tp:nomenclature><tp:taxon-name>
                        <tp:taxon-name-part taxon-name-part-type="genus">Potamothrix</tp:taxon-name-part>
                        <tp:taxon-name-part taxon-name-part-type="species">praeprostatus</tp:taxon-name-part>
                    <object-id xmlns:xlink="http://www.w3.org/1999/xlink" xlink:type="simple">urn:lsid:zoobank.org:act:A45887B2-F06C-4F6C-B66E-A6F65DACD01B</object-id>
                    <object-id xmlns:xlink="http://www.w3.org/1999/xlink" xlink:type="simple">http://species-id.net/wiki/Potamothrix_praeprostatus</object-id>
                    </tp:taxon-name><tp:taxon-status xmlns:xlink="http://www.w3.org/1999/xlink" xlink:type="simple">sp. n.</tp:taxon-status></tp:nomenclature><tp:treatment-sec sec-type="Holotype"><title>Holotype.</title><p>IHB YAN 20021205b, mature specimen mounted in Canada balsam, and stained with borax carmine.</p></tp:treatment-sec><tp:treatment-sec sec-type="Type locality"><title>Type locality.</title><p> East of Lichang (<named-content xmlns:xlink="http://www.w3.org/1999/xlink" content-type="dwc:verbatimCoordinates" xlink:type="simple">24°32'04"N, 102°51'43"E</named-content>) in Fuxian Lake, eastern Yunnan, China; depth 113 m, bottom temperature 13.5°C, dissolved oxygen at bottom 5.2 mg/L, total nitrogen in water 0.164 mg/L, total phosphorus in water 0.037 mg/L, fine clay; Dec 11, 2002, coll. Y. Cui and X. Liu.</p></tp:treatment-sec><tp:treatment-sec sec-type="Etymology"><title>Etymology.</title><p>“<italic>prae</italic>” and “<italic>prostatus</italic>” are Latin for “proximal” and “prostate”, respectively. The specific name refers to the prostate glands proximally attached to atria.</p></tp:treatment-sec><tp:treatment-sec sec-type="Description"><title>Description.</title><p> One complete specimen 7.6 mm long, diameter at XI about 0.8 mm, 27 segments. Prostomium conical. Clitellum inconspicuous.</p><p>Dorsal chaetae (<xref ref-type="fig" rid="F1">Fig. 1C–D</xref>) of II–IV bifid only, 7–10 per bundle, 135–148 µm long, 3.0–3.5 µm thick, upper tooth longer and thinner than lower, lower tooth occasionally bifurcated. Dorsal bundles of V–X with 5–8 hair chaetae and 5–7 bifid chaetae; plumose hair chaetae (<xref ref-type="fig" rid="F1">Fig. 1A</xref>), 240–420 µm long, 2.6–3.2 µm thick basally; pectinate bifid chaetae (<xref ref-type="fig" rid="F1">Fig. 1B</xref>), 120–140 µm long, 2.8–3.2 µm thick, with 1–2 intermediate teeth, upper tooth slightly longer and thinner than lower tooth (usually bifurcated), or equally long. Dorsal bundles in posterior segments with 1–4 hair chaetae<!--PageBreak--><!--PageBreak--><!--PageBreak--><!--PageBreak--> and 2–6 bifid chaetae, shorter and thinner than those of anterior segments, hair chaetae 280–320 µm long, bifid chaetae 90–110 µm long, 2.6–2.8 µm thick. Ventral chaetae (<xref ref-type="fig" rid="F1">Fig. 1D–E</xref>) bifid, 6–8 per bundle anteriorly, 140–150 µm long, 3.0–3.5 µm thick; 2–4 (5) per bundle in postclitellar segments, 80–110 µm long, 2.4–3.2 µm thick, all with teeth similar to the ones in dorsal chaetae in II-IV. Spermathecal chaetae (<xref ref-type="fig" rid="F1">Fig. 1F, H, sc</xref>) one per bundle in middle to posterior of X, entally embedded in glandular sacs, about 145–160 µm long, 4.0 µm thick, with ectal part grooved. Penial chaetae absent. Male pores paired in line with ventral chaetae, anterior to middle of XI. Spermathecal pores paired in line with ventral chaetae, posterior to middle of X, immediately anterior to spermathecal chaetae.</p><p>Pharyngeal glands in II–III. Chloragogen cells from VI onwards. No coelomocytes. Male genitalia (<xref ref-type="fig" rid="F1">Fig. 1G</xref>) paired. Vasa deferentia (<xref ref-type="fig" rid="F1">Fig. 1G, vd</xref>) 38–65 µm long, 16–22 µm wide, entering atria apically. Atria (<xref ref-type="fig" rid="F1">Fig. 1G, at</xref>) 690 µm long, 28–80 µm wide, tubular and rather homogenous throughout, with thin outer muscular layer and thick inner epithelium. Prostate glands (<xref ref-type="fig" rid="F1">Fig. 1G, pr</xref>) small, proximally attached to atria, and far from vasa deferentia. Soft part of penis (<xref ref-type="fig" rid="F1">Fig. 1G, pe</xref>) small, 38–54 µm long, 22–44 µm wide, cylindrical, enclosed in penial sacs. Penial sacs (<xref ref-type="fig" rid="F1">Fig. 1G, ps</xref>) 65–80 µm long, 54–80 µm wide, with muscular layer 3–4 µm thick.</p><p>Spermathecae (<xref ref-type="fig" rid="F1">Fig. 1H</xref>) in X–XII, ducts (<xref ref-type="fig" rid="F1">Fig. 1H, sd</xref>) 470–490 µm long, 38–65 µm wide, ampullae (<xref ref-type="fig" rid="F1">Fig. 1H, sa</xref>) elongated, 520–540 µm long, maximally 300–315 µm wide. Spermatozeugmata (<xref ref-type="fig" rid="F1">Fig. 1H, sz</xref>) 5–8 in each ampulla, about 300–460 µm long.</p><fig id="F1" position="float" orientation="portrait"><label>Figure 1.</label><caption><p> <italic><tp:taxon-name>Potamothrix praeprostatus</tp:taxon-name></italic> sp. n., <bold>A</bold> hair <bold>B</bold> distal end of dorsal bifid from V <bold>C</bold> distal end of dorsal bifid from III <bold>D</bold> distal end of ventral chaeta from V <bold>E</bold> ventral chaeta from III <bold>F</bold> spermathecal chaeta <bold>G</bold> lateral view of male ducts in segments X–XI <bold>H</bold> lateral view of spermatheca in segments X–XII. Scale bars: <bold>A–F</bold> 40 µm; <bold>G–H</bold> 200 µm.</p></caption><graphic xmlns:xlink="http://www.w3.org/1999/xlink" xlink:href="ZooKeys-175-001-g001.jpg" position="float" orientation="portrait" xlink:type="simple"/></fig></tp:treatment-sec><tp:treatment-sec sec-type="Distribution"><title>Distribution and habitat.</title><p>Known only from its type locality, Yunnan Province, China; freshwater lake, 113 m depth, water temperature less than 14 °C, fine clay.</p></tp:treatment-sec><tp:treatment-sec sec-type="Remarks"><title>Remarks.</title><p> According to short vasa deferentia, long tubular atria, each with a small prostate gland, and lack of ejaculatory ducts, the new species fits more closely the definition of <italic><tp:taxon-name>Potamothrix</tp:taxon-name></italic> Vejdovský &amp; Mrázek, 1902 than that of any other described tubificine genus (<xref ref-type="bibr" rid="B1">Brinkhurst and Jamieson 1971</xref>; <xref ref-type="bibr" rid="B8">Finogenova and Poddubnaja 1990</xref>).</p><p><italic><tp:taxon-name>Potamothrix praeprostatus</tp:taxon-name></italic> sp. n. differs from its allies by its prostate glands joining atria in their proximal to middle portion. With regard homogenous atria with prostate glands, the new species is similar to <italic><tp:taxon-name>Potamothrix postojnae</tp:taxon-name></italic> Karaman, 1974, <italic><tp:taxon-name>Potamothrix scleropenis</tp:taxon-name></italic> Cui &amp; Wang, 2005, <italic><tp:taxon-name>Potamothrix aductus</tp:taxon-name></italic> Cui &amp; Wang, 2012, and <italic><tp:taxon-name>Potamothrix paramoldaviensis</tp:taxon-name></italic> sp. n. However, these species differ from <italic><tp:taxon-name>Potamothrix praeprostatus</tp:taxon-name></italic> sp. n. in that<italic><tp:taxon-name>Potamothrix postojnae</tp:taxon-name></italic> has no spermathecal chaeta (<xref ref-type="bibr" rid="B2">Brinkhurst and Wetzel 1984</xref>); <italic><tp:taxon-name>Potamothrix scleropenis</tp:taxon-name></italic> has penial sheath (<xref ref-type="bibr" rid="B4">Cui and Wang 2005</xref>); <italic><tp:taxon-name>Potamothrix paramoldaviensis</tp:taxon-name></italic> sp. n. has no hairs and no penis (<xref ref-type="fig" rid="F2">Fig. 2</xref>); <italic><tp:taxon-name>Potamothrix aductus</tp:taxon-name></italic> Cui &amp; Wang, 2012 has no spermathecal duct and its spermathecal chaeta has contorted ectal part.</p><fig id="F2" position="float" orientation="portrait"><label>Figure 2.</label><caption><p> <italic><tp:taxon-name>Potamothrix paramoldaviensis</tp:taxon-name></italic> sp. n., <bold>A</bold> dorsal chaeta from III <bold>B</bold> ventral chaeta from VII <bold>C</bold> penial chaeta <bold>D</bold> spermathecal chaeta <bold>E</bold> spermatheca <bold>F</bold> lateral view of male ducts in segments X–XI. Scale bars: <bold>A–D</bold> 40 µm; <bold>E–F</bold> 200 µm</p></caption><graphic xmlns:xlink="http://www.w3.org/1999/xlink" xlink:href="ZooKeys-175-001-g002.jpg" position="float" orientation="portrait" xlink:type="simple"/></fig></tp:treatment-sec><ref-list><ref id="B1"><mixed-citation xmlns:xlink="http://www.w3.org/1999/xlink" xlink:type="simple"><person-group><name name-style="western"><surname>Brinkhurst</surname><given-names>RO</given-names></name><name name-style="western"><surname>Jamieson</surname><given-names>BGM</given-names></name></person-group> (<year>1971</year>)<source> Aquatic Oligochaeta of the World. Oliver and Boyd, Edinburgh</source></mixed-citation></ref><ref id="B8"><mixed-citation xmlns:xlink="http://www.w3.org/1999/xlink" xlink:type="simple"><person-group><name name-style="western"><surname>Finogenova</surname><given-names>NP</given-names></name><name name-style="western"><surname>Poddubnaja</surname><given-names>TL</given-names></name></person-group> (<year>1990</year>)<article-title> One more revision of the genus <italic>Potamothrix</italic> Vejdovský et Mrázek, 1902 (Oligochaeta, Tubificidae).</article-title><source>Zoologische Jahrbücher Abtleitung für Systematik</source><volume>117</volume>: <fpage>55</fpage>-<lpage>83</lpage>.</mixed-citation></ref><ref id="B2"><mixed-citation xmlns:xlink="http://www.w3.org/1999/xlink" xlink:type="simple"><person-group><name name-style="western"><surname>Brinkhurst</surname><given-names>RO</given-names></name><name name-style="western"><surname>Wetzel</surname><given-names>MJ</given-names></name></person-group> (<year>1984</year>)<article-title> Aquatic Oligochaeta of the World: supplement. A catalogue of new freshwater species, description, and revisions.</article-title><source>Canadian Technical Report of Hydrography and Ocean Sciences </source><volume>44</volume>: <fpage>1</fpage>-<lpage>101</lpage>.</mixed-citation></ref><ref id="B4"><mixed-citation xmlns:xlink="http://www.w3.org/1999/xlink" xlink:type="simple"><person-group><name name-style="western"><surname>Cui</surname><given-names>YD</given-names></name><name name-style="western"><surname>Wang</surname><given-names>HZ</given-names></name></person-group> (<year>2005</year>)<article-title> <italic>Potamothrix scleropenis</italic> sp. nov. (Oligochaeta: Tubificidae) from Fuxian Lake, the deepest lake in southwest China.</article-title><source>Zoological Science </source><volume>22</volume>: <fpage>1353</fpage>-<lpage>1357</lpage>. doi: <ext-link ext-link-type="uri" xlink:href="http://dx.doi.org/10.2108/zsj.22.1353" xlink:type="simple">10.2108/zsj.22.1353</ext-link></mixed-citation></ref></ref-list></tp:taxon-treatment>
