# Supplementary material for: Three new species of Potamothrix (Oligochaeta, Naididae, Tubificinae) from Fuxian Lake, the deepest lake of Yunnan Province, Southwest China
Source: Zookeys. 2012 Mar 16;(175):1–17. doi: 10.3897/zookeys.175.2413 (PMC3307344; doi:10.3897/zookeys.175.2413)
Supplement: XML Treatment for Potamothrix paramoldaviensis [file zookeys.175.2413-treatment3.xml]

<!DOCTYPE tp:taxon-treatment
  PUBLIC "-//TaxonX//DTD Taxonomic Treatment Publishing DTD v0 20100105//EN" "tax-treatment-NSO.dtd">
<tp:taxon-treatment xmlns:tp="http://www.plazi.org/taxpub"><tp:treatment-meta><mixed-citation publication-type="journal"><person-group><name><surname>Cui</surname><given-names>Yongde</given-names></name><name><surname>Wang</surname><given-names>Hongzhu</given-names></name></person-group><article-title>Three new species of <italic>Potamothrix</italic> (Oligochaeta, Naididae, Tubificinae) from Fuxian Lake, the deepest lake of Yunnan Province, Southwest China
                </article-title><source>Zookeys</source><day>16</day><month>3</month><year>2012</year><volume>2012</volume><issue>175</issue><fpage>1</fpage><lpage>17</lpage><pub-id pub-id-type="doi">10.3897/zookeys.175.2413</pub-id></mixed-citation></tp:treatment-meta><tp:nomenclature><tp:taxon-name>
                        <tp:taxon-name-part taxon-name-part-type="genus">Potamothrix</tp:taxon-name-part>
                        <tp:taxon-name-part taxon-name-part-type="species">paramoldaviensis</tp:taxon-name-part>
                    <object-id xmlns:xlink="http://www.w3.org/1999/xlink" xlink:type="simple">urn:lsid:zoobank.org:act:9FE88E3F-B244-443B-9E5D-0DB70AB4559B</object-id>
                    <object-id xmlns:xlink="http://www.w3.org/1999/xlink" xlink:type="simple">http://species-id.net/wiki/Potamothrix_paramoldaviensis</object-id>
                    </tp:taxon-name><tp:taxon-status xmlns:xlink="http://www.w3.org/1999/xlink" xlink:type="simple">sp. n.</tp:taxon-status></tp:nomenclature><tp:treatment-sec sec-type="Holotype"><title>Holotype.</title><p>IHB YAN 20020812i, mature specimen mounted in Canada balsam, and stained with borax carmine.</p><!--PageBreak--><!--PageBreak--></tp:treatment-sec><tp:treatment-sec sec-type="Type locality"><title>Type locality.</title><p> East of Gushan Island (<named-content xmlns:xlink="http://www.w3.org/1999/xlink" content-type="dwc:verbatimCoordinates" xlink:type="simple">24°24'05"N, 102°52'45"E</named-content>) in Fuxian Lake, eastern Yunnan, China; depth 78 m, bottom temperature 15.9 °C, dissolved oxygen at bottom 9.6 mg/L, total nitrogen in water 0.155 mg/L, total phosphorus in water 0.0234 mg/L, fine clay; Aug 8, 2002, coll. Y. Cui and X. Liu.</p></tp:treatment-sec><tp:treatment-sec sec-type="Etymology"><title>Etymology.</title><p>Named “<italic>paramoldaviensis</italic>” for its resemblance with <italic><tp:taxon-name>Potamothrix moldaviensis</tp:taxon-name></italic> Vejdovský &amp; Mrázek, 1902 in terms of its male genitalia.</p></tp:treatment-sec><tp:treatment-sec sec-type="Description"><title>Description.</title><p> Specimen incomplete, length &gt; 4.4 mm, diameter at XI about 0.7 mm, segments &gt; 13. Clitellum inconspicuous.</p><p>Chaetae (<xref ref-type="fig" rid="F2">Fig. 2A–B</xref>) all bifid, 4–6 per bundle dorsally, 3–6 per bundle ventrally, 80–120 µm long, 2.0–2.6 µm thick, upper tooth longer and thinner than lower. Spermathecal chaetae (<xref ref-type="fig" rid="F2">Fig. 2D</xref>) one per bundle in posterior to middle of X, entally embedded in glandular sacs, 145–160 µm long, 4.0–4.5 µm thick, with curved ental part, and grooved ectal part. Penial chaetae (<xref ref-type="fig" rid="F2">Fig. 2C, F, pc</xref>) slightly different to other ventral chaetae, 1–2 per bundle in postero-XI, 70–74 µm long, 2.0–2.4 µm thick, upper tooth as long as, but thicker than lower tooth. Male pores paired in line with ventral chaetae in postero-XI, immediately anterior to penial chaetae. Spermathecal pores paired in line with ventral chaetae in posterior to middle of X, immediately anterior to spermathecal chaetae.</p><p>Pharyngeal glands in II–III. Chloragogen cells from VI onwards. No coelomocytes. Male genitalia (<xref ref-type="fig" rid="F2">Fig. 2F</xref>) paired. Vasa deferentia (<xref ref-type="fig" rid="F2">Fig. 2F, vd</xref>) very short, 27–38 µm long, 16–20 µm wide, entering atria apically. Atria (<xref ref-type="fig" rid="F2">Fig. 2F, at</xref>) 1050–1130 µm long, 38–90 µm wide, tubular and rather homogenous throughout, with thin outer muscular layer and thick inner epithelium. Prostate gland small, attached proximally to atrium. Penis absent.</p><p>Spermathecae ducts (<xref ref-type="fig" rid="F2">Fig. 2E, sd</xref>) 345–360 µm long, 38–70 µm wide, ampullae (<xref ref-type="fig" rid="F2">Fig. 2H, sa</xref>) pear-shaped, 420–430 µm long, maximally 230–250 µm wide. Spermatozeugmata (<xref ref-type="fig" rid="F2">Fig. 2H, sz</xref>) 6–9 in each ampulla, about 300–640 µm long.</p></tp:treatment-sec><tp:treatment-sec sec-type="Distribution"><title>Distribution and habitat.</title><p>Known only from its type locality, Yunnan Province, China; freshwater lake, 78 m depth, water temperature less than 16 °C, fine clay.</p></tp:treatment-sec><tp:treatment-sec sec-type="Remarks"><title>Remarks.</title><p>According to very short vasa deferentia, long tubular atria each with a small prostate gland, and lack of ejaculatory ducts, the new species fits more closely the definition of <italic><tp:taxon-name>Potamothrix</tp:taxon-name></italic> Vejdovský &amp; Mrázek, 1902 than that of any other described tubificine genus (<xref ref-type="bibr" rid="B1">Brinkhurst and Jamieson 1971</xref>; <xref ref-type="bibr" rid="B8">Finogenova and Poddubnaja 1990</xref>).</p><p>This new speciesresembles <italic><tp:taxon-name>Potamothrix moldaviensisin</tp:taxon-name></italic> some aspects of the male organs (<xref ref-type="bibr" rid="B20">Vejdovský and Mrázek 1902</xref>), e.g. the very short vasa deferentia, tubular atria, and the length ration of the vasa diferentia to the atria, and their differences are obvious. <italic><tp:taxon-name>Potamothrix paramoldaviensis</tp:taxon-name></italic> sp. n. has homogenous atria with prostate glands and no penes, while <italic><tp:taxon-name>Potamothrix moldaviensis</tp:taxon-name></italic> has tripartite atria without prostate glands, with short penes.</p><p>The new species is distinguishable from other species from the Yunnan lakes in the characteristics of some somatic chaetae. For instance, hair chaetae and pectinate bifid chaetae are present in <italic><tp:taxon-name>Potamothrix scleropenis</tp:taxon-name></italic> Cui &amp; Wang, 2005, <italic><tp:taxon-name>Potamothrix rhytipeniatus</tp:taxon-name></italic> Cui &amp; Wang, 2012, <italic><tp:taxon-name>Potamothrix aductus</tp:taxon-name></italic> Cui &amp; Wang, 2012, <italic><tp:taxon-name>Potamothrix praeprostatus</tp:taxon-name></italic> sp. n. and <italic><tp:taxon-name>Potamothrix parabedoti</tp:taxon-name></italic> sp. n., <!--PageBreak-->but hair chaetae are absent in <italic><tp:taxon-name>Potamothrix paramoldaviensis</tp:taxon-name></italic>; the spermathecal chaetae of these six species are dissimilar; slightly modified penial chaetae are present in <italic><tp:taxon-name>Potamothrix scleropenis</tp:taxon-name></italic> and <italic><tp:taxon-name>Potamothrix paramoldaviensis</tp:taxon-name></italic>, but are absent in the other three species (<xref ref-type="table" rid="T2">Table 2</xref>).</p><table-wrap id="T2" position="float" orientation="portrait"><label>Table 2.</label><caption><p> Comparison of six species of <italic><tp:taxon-name>Potamothrix</tp:taxon-name></italic> from Yunnan Lakes.</p></caption><table><tbody><tr><th rowspan="1" colspan="1">Species</th><th rowspan="1" colspan="1"><italic><tp:taxon-name>Potamothrix aductus</tp:taxon-name></italic> Cui &amp; Wang, 2012</th><th rowspan="1" colspan="1"><italic><tp:taxon-name>Potamothrix parabedoti</tp:taxon-name></italic> sp. n.</th><th rowspan="1" colspan="1"><italic><tp:taxon-name>Potamothrix paramoldaviensis</tp:taxon-name></italic> sp. n.</th><th rowspan="1" colspan="1"><italic><tp:taxon-name>Potamothrix praeprostatus</tp:taxon-name></italic> sp. n.</th><th rowspan="1" colspan="1"><italic><tp:taxon-name>Potamothrix rhytipeniatus</tp:taxon-name></italic> Cui &amp; Wang, 2012</th><th rowspan="1" colspan="1"><italic><tp:taxon-name>Potamothrix scleropenis</tp:taxon-name></italic> Cui &amp; Wang, 2005</th></tr><tr><td rowspan="1" colspan="1">Hair chaetae</td><td rowspan="1" colspan="1">forward VII, plumose</td><td rowspan="1" colspan="1">forward III or V, plumose</td><td rowspan="1" colspan="1">absent</td><td rowspan="1" colspan="1">forward V, plumose</td><td rowspan="1" colspan="1">forward II, smooth</td><td rowspan="1" colspan="1">forward VI, plumose</td></tr><tr><td rowspan="1" colspan="1">Pectinate bifid chaetae</td><td rowspan="1" colspan="1">associated with hairs</td><td rowspan="1" colspan="1">associated with hairs</td><td rowspan="1" colspan="1">absent</td><td rowspan="1" colspan="1">associated with hairs</td><td rowspan="1" colspan="1">present</td><td rowspan="1" colspan="1">associated with hairs</td></tr><tr><td rowspan="1" colspan="1">Ventral chaetae</td><td rowspan="1" colspan="1">bifid</td><td rowspan="1" colspan="1">bifid</td><td rowspan="1" colspan="1">bifid</td><td rowspan="1" colspan="1">bifid, lower prong usually secondarily branched</td><td rowspan="1" colspan="1">bifid</td><td rowspan="1" colspan="1">bifid, lower prong usually secondarily branched</td></tr><tr><td rowspan="1" colspan="1">Spermathecal chaetae</td><td rowspan="1" colspan="1"/><td rowspan="1" colspan="1"/><td rowspan="1" colspan="1"/><td rowspan="1" colspan="1"/><td rowspan="1" colspan="1"/><td rowspan="1" colspan="1"/></tr><tr><td rowspan="1" colspan="1">Penial chaetae</td><td rowspan="1" colspan="1">absent</td><td rowspan="1" colspan="1">absent</td><td rowspan="1" colspan="1">present</td><td rowspan="1" colspan="1">absent</td><td rowspan="1" colspan="1">absent</td><td rowspan="1" colspan="1">present</td></tr><tr><td rowspan="1" colspan="1">Length ration of vd/at</td><td rowspan="1" colspan="1">1:12-16</td><td rowspan="1" colspan="1">1:11-20</td><td rowspan="1" colspan="1">1:30-42</td><td rowspan="1" colspan="1">1:10-18</td><td rowspan="1" colspan="1">1:14-30</td><td rowspan="1" colspan="1">1:3</td></tr><tr><td rowspan="1" colspan="1">Prostate glands</td><td rowspan="1" colspan="1">present</td><td rowspan="1" colspan="1">absent</td><td rowspan="1" colspan="1">present</td><td rowspan="1" colspan="1">present</td><td rowspan="1" colspan="1">absent</td><td rowspan="1" colspan="1">absent</td></tr><tr><td rowspan="1" colspan="1">Male ducts</td><td rowspan="1" colspan="1">homogenous</td><td rowspan="1" colspan="1">homogenous</td><td rowspan="1" colspan="1">homogenous</td><td rowspan="1" colspan="1">homogenous</td><td rowspan="1" colspan="1">bipartite</td><td rowspan="1" colspan="1">homogenous</td></tr><tr><td rowspan="1" colspan="1">Penial sheath</td><td rowspan="1" colspan="1">absent</td><td rowspan="1" colspan="1">absent</td><td rowspan="1" colspan="1">absent</td><td rowspan="1" colspan="1">absent</td><td rowspan="1" colspan="1">absent</td><td rowspan="1" colspan="1">present</td></tr><tr><td rowspan="1" colspan="1">Habitats</td><td rowspan="1" colspan="1">Freshwater lake, 70-110 m depth, &lt;15°C, fine clay</td><td rowspan="1" colspan="1">Freshwater lake, 70-120 m depth, &lt;15 °C, fine clay.</td><td rowspan="1" colspan="1">Freshwater lake, 78 m depth, &lt;16°C, fine clay</td><td rowspan="1" colspan="1">Freshwater lake, 113 m depth, &lt; 14°C, fine clay</td><td rowspan="1" colspan="1">Freshwater lake, 5 m depth, 18°C, mud</td><td rowspan="1" colspan="1">Freshwater lake, 74 m depth, &lt;15°C, fine clay</td></tr></tbody></table></table-wrap><!--PageBreak--></tp:treatment-sec><tp:treatment-sec><!--Section generated to contain objects referenced in tp:taxon-treatment.--><fig id="F2" position="float" orientation="portrait"><label>Figure 2.</label><caption><p> <italic><tp:taxon-name>Potamothrix paramoldaviensis</tp:taxon-name></italic> sp. n., <bold>A</bold> dorsal chaeta from III <bold>B</bold> ventral chaeta from VII <bold>C</bold> penial chaeta <bold>D</bold> spermathecal chaeta <bold>E</bold> spermatheca <bold>F</bold> lateral view of male ducts in segments X–XI. Scale bars: <bold>A–D</bold> 40 µm; <bold>E–F</bold> 200 µm</p></caption><graphic xmlns:xlink="http://www.w3.org/1999/xlink" xlink:href="ZooKeys-175-001-g002.jpg" position="float" orientation="portrait" xlink:type="simple"/></fig></tp:treatment-sec><ref-list><ref id="B1"><mixed-citation xmlns:xlink="http://www.w3.org/1999/xlink" xlink:type="simple"><person-group><name name-style="western"><surname>Brinkhurst</surname><given-names>RO</given-names></name><name name-style="western"><surname>Jamieson</surname><given-names>BGM</given-names></name></person-group> (<year>1971</year>)<source> Aquatic Oligochaeta of the World. Oliver and Boyd, Edinburgh</source></mixed-citation></ref><ref id="B8"><mixed-citation xmlns:xlink="http://www.w3.org/1999/xlink" xlink:type="simple"><person-group><name name-style="western"><surname>Finogenova</surname><given-names>NP</given-names></name><name name-style="western"><surname>Poddubnaja</surname><given-names>TL</given-names></name></person-group> (<year>1990</year>)<article-title> One more revision of the genus <italic>Potamothrix</italic> Vejdovský et Mrázek, 1902 (Oligochaeta, Tubificidae).</article-title><source>Zoologische Jahrbücher Abtleitung für Systematik</source><volume>117</volume>: <fpage>55</fpage>-<lpage>83</lpage>.</mixed-citation></ref><ref id="B20"><mixed-citation xmlns:xlink="http://www.w3.org/1999/xlink" xlink:type="simple"><person-group><name name-style="western"><surname>Vejdovský</surname><given-names>F</given-names></name><name name-style="western"><surname>Mrázek</surname><given-names>A</given-names></name></person-group> (<year>1902</year>)<source> Ueber <italic>Potamothrix</italic> (<italic>Clitellio</italic>?) <italic>moldaviensis</italic> n. g., n. sp. Sitzungsberichte der königlichen Böhmischen Gesellschaft für Wissenschaften Praha 24: 1.</source></mixed-citation></ref></ref-list></tp:taxon-treatment>
