# Supplementary material for: Three new species of Potamothrix (Oligochaeta, Naididae, Tubificinae) from Fuxian Lake, the deepest lake of Yunnan Province, Southwest China
Source: Zookeys. 2012 Mar 16;(175):1–17. doi: 10.3897/zookeys.175.2413 (PMC3307344; doi:10.3897/zookeys.175.2413)
Supplement: XML Treatment for Potamothrix parabedoti [file zookeys.175.2413-treatment4.xml]

<!DOCTYPE tp:taxon-treatment
  PUBLIC "-//TaxonX//DTD Taxonomic Treatment Publishing DTD v0 20100105//EN" "tax-treatment-NSO.dtd">
<tp:taxon-treatment xmlns:tp="http://www.plazi.org/taxpub"><tp:treatment-meta><mixed-citation publication-type="journal"><person-group><name><surname>Cui</surname><given-names>Yongde</given-names></name><name><surname>Wang</surname><given-names>Hongzhu</given-names></name></person-group><article-title>Three new species of <italic>Potamothrix</italic> (Oligochaeta, Naididae, Tubificinae) from Fuxian Lake, the deepest lake of Yunnan Province, Southwest China
                </article-title><source>Zookeys</source><day>16</day><month>3</month><year>2012</year><volume>2012</volume><issue>175</issue><fpage>1</fpage><lpage>17</lpage><pub-id pub-id-type="doi">10.3897/zookeys.175.2413</pub-id></mixed-citation></tp:treatment-meta><tp:nomenclature><tp:taxon-name>
                        <tp:taxon-name-part taxon-name-part-type="genus">Potamothrix</tp:taxon-name-part>
                        <tp:taxon-name-part taxon-name-part-type="species">parabedoti</tp:taxon-name-part>
                    <object-id xmlns:xlink="http://www.w3.org/1999/xlink" xlink:type="simple">urn:lsid:zoobank.org:act:07854E46-F521-4B90-B580-D6862D494E1D</object-id>
                    <object-id xmlns:xlink="http://www.w3.org/1999/xlink" xlink:type="simple">http://species-id.net/wiki/Potamothrix_parabedoti</object-id>
                    </tp:taxon-name><tp:taxon-status xmlns:xlink="http://www.w3.org/1999/xlink" xlink:type="simple">sp. n.</tp:taxon-status></tp:nomenclature><tp:treatment-sec sec-type="Holotype"><title>Holotype.</title><p>IHB YAN 20021205c, mature specimen mounted in Canada balsam, and stained with borax carmine.</p></tp:treatment-sec><tp:treatment-sec sec-type="Type locality"><title>Type locality:</title><p> IHB YAN20021205c, East of Lichang (<named-content xmlns:xlink="http://www.w3.org/1999/xlink" content-type="dwc:verbatimCoordinates" xlink:type="simple">24°32'04"N, 102°51'43"E</named-content>) in Fuxian Lake, eastern Yunnan, China; depth 113 m, bottom temperature 13.5 °C, dissolved oxygen at bottom 5.2 mg/L, total nitrogen in water 0.164 mg/L, total phosphorus in water 0.037 mg/L, fine clay; Dec 11, 2002, coll. Y. Cui and X. Liu.</p></tp:treatment-sec><tp:treatment-sec sec-type="Paratypes"><title>Paratypes:</title><p> IHB YAN20021012b, East of Gushan Island (<named-content xmlns:xlink="http://www.w3.org/1999/xlink" content-type="dwc:verbatimCoordinates" xlink:type="simple">24°24'05"N, 102°52'45"E</named-content>) in Fuxian Lake, eastern Yunnan, China; depth 76 m, bottom temperature 14.8 °C, dissolved oxygen at bottom 8.7 mg/L, total nitrogen in water 0.163 mg/L, total phosphorus in water 0.0203 mg/L, fine clay; Oct 8, 2002, coll. Y. Cui and X. Liu. IHB YAN20021009c, North of Dasazui (<named-content xmlns:xlink="http://www.w3.org/1999/xlink" content-type="dwc:verbatimCoordinates" xlink:type="simple">24°22'58"N, 102°49'49"E</named-content>) in Fuxian lake, eastern Yunnan, China; depth 87 m, bottom temperature 14.7 °C, dissolved oxygen at bottom 8.7 mg/L, total nitrogen in water 0.165 mg/L, total phosphorus in water 0.022 mg/L, fine clay; Oct 8, 2002, coll. Y. Cui and X. Liu.</p></tp:treatment-sec><tp:treatment-sec sec-type="Etymology"><title>Etymology:</title><p>Named “<italic>parabedoti</italic>” for its resemblance with <italic><tp:taxon-name>Potamothrix bedoti</tp:taxon-name></italic> (Piguet, 1913) in terms of male genitalia.</p></tp:treatment-sec><tp:treatment-sec sec-type="Description"><title>Description:</title><p> Two complete specimen 8.9–19.8 mm long (Holotype: 8.9 mm), with 36–131 segments (Holotype: 36), diameter at XI about 0.8 mm. Prostomium conical. Clitellum inconspicuous.</p><p>Dorsal chaetae (<xref ref-type="fig" rid="F3">Fig. 3B</xref>) of II (II–IV) bifid only, 7–8 per bundle, 100–145 µm long, 2.8–3.0 µm thick, upper tooth longer and thicker than lower. Dorsal bundle of III (V)-IX 4–8 hair chaetae and 5–8 bifid chaetae per bundle; plumose hair chaetae (<xref ref-type="fig" rid="F3">Fig. 3A</xref>), 250–300 µm long, 2.8–3.2 µm thick basally; pectinate bifid chaetae (<xref ref-type="fig" rid="F3">Fig. 3C–D</xref>), 140–150 µm long, 2.8–3.2 µm thick, with 1–3 intermediate teeth, upper tooth slightly longer and thinner than lower (usually bifurcated), or equally long. Dorsal bundles of posterior segments 2–4 hair chaetae and 3–4 bifid chaetae per bundle, shorter and thinner than those of anterior segments, hair chaetae 200–240 µm long, bifid chaetae 100–120 µm long, 2.6–2.8 µm thick. Ventral chaetae (<xref ref-type="fig" rid="F3">Fig. 3E–F</xref>) bifid, 6–10 per bundle anteriorly, 100–150 µm long, 2.8–3.0 µm thick; 3–5 per bundle in postclitellar segments, 100–125 µm long, 2.4–2.6 µm thick, all with tooth similar to dorsal chaetae in II–IV. Spermathecal chaetae (<xref ref-type="fig" rid="F3">Fig. 3I</xref>) one per bundle in middle to posterior of VIII or IX, entally embedded in glandular sacs, about 125–140 µm long, 4.0 µm thick, ental end strongly curved, with ectal part grooved. Penial chaetae absent. Male pores paired in line with ventral chaetae, middle to posterior of IX or X. Spermathecal pores paired in line with ventral chaetae, middle of X, immediately anterior to spermathecal chaetae.</p><p>Pharyngeal glands in II. Chloragogen cells from IV or V onwards. No coelomocytes. Male genitalia (<xref ref-type="fig" rid="F3">Fig. 3G</xref>) paired. Vasa deferentia (<xref ref-type="fig" rid="F3">Fig. 3G, vd</xref>) 45–70 µm long, 18–24 µm wide, entering atria apically. Atria (<xref ref-type="fig" rid="F3">Fig. 3G, at</xref>) 880 µm long, 44–80 µm wide, tubular and rather homogenous throughout, with thin outer muscular layer and thick inner epithelium. Prostate gland absent. Soft part of penis (<xref ref-type="fig" rid="F3">Fig. 3G, pe</xref>) cylindrical and tapering ectally, 80–100 µm long, basally 45–60 wide, ectally 25–36 wide, enclosed in penial sacs. Penial sac (<xref ref-type="fig" rid="F3">Fig. 3G, ps</xref>) 80–130 µm long, 72–92 µm wide, with muscular layer 2–4 µm thick.</p><p>Spermathecae (<xref ref-type="fig" rid="F3">Fig. 3H</xref>) in VIII–XIII or VIII, ducts (<xref ref-type="fig" rid="F3">Fig. 3H, sd</xref>) 500–568 µm long, 74–95 µm wide, ampullae (<xref ref-type="fig" rid="F3">Fig. 3H, sa</xref>) elongated, 470–1280 µm long, maximally 320–442 µm wide. Spermatozeugmata (<xref ref-type="fig" rid="F3">Fig. 3H, sz</xref>) 10–25 in each ampulla, about 400–860 µm long.</p><fig id="F3" position="float" orientation="portrait"><label>Figure 3.</label><caption><p> <italic><tp:taxon-name>Potamothrix paprbedoti</tp:taxon-name></italic> sp. n., <bold>A</bold> hair <bold>B–D</bold> distal end of dorsal bifids (VI, VII, XX, respectively<bold>)E–F</bold> distal end of ventral chaetae (II, XV, respectively) <bold>G</bold> lateral view of male duct in segments VIII–X <bold>H</bold> lateral view of spermatheca in segments VIII–XII <bold>I</bold> spermathecal chaeta. Scale bars: <bold>A–F, I</bold> 40 µm; <bold>G–H2</bold>00 µm.</p></caption><graphic xmlns:xlink="http://www.w3.org/1999/xlink" xlink:href="ZooKeys-175-001-g003.jpg" position="float" orientation="portrait" xlink:type="simple"/></fig></tp:treatment-sec><tp:treatment-sec sec-type="Distribution"><title>Distribution and habitat:</title><p>Known only from its type locality, Yunnan Province, China; freshwater lake, 70–110 m depth, water temperature less than 15 °C, fine clay.</p></tp:treatment-sec><tp:treatment-sec sec-type="Remarks"><title>Remarks:</title><p> According to short vasa deferentia, long tubular atria and lack of ejaculatory ducts, the new species fits more closely the definition of <italic><tp:taxon-name>Potamothrix</tp:taxon-name></italic> Vejdovský <!--PageBreak-->and Mrázek, 1902 than that of any other described tubificine genus (<xref ref-type="bibr" rid="B1">Brinkhurst and Jamieson 1971</xref>; <xref ref-type="bibr" rid="B8">Finogenova and Poddubnaja 1990</xref>).</p><p>The new speciesresembles <italic><tp:taxon-name>Potamothrix bedoti</tp:taxon-name></italic> (Piguet, 1913)in some aspects of reproductive organ (<xref ref-type="bibr" rid="B20">Vejdovský and Mrázek 1902</xref>), e.g. has a very short vasa deferentia, tubular atria without prostate gland, the length ration of vasa diferentia to atria, and the reproductive organs move to VIII–X. However, their differences are obvious. <italic><tp:taxon-name>Potamothrix parabedoti</tp:taxon-name></italic> sp. n., has homogenous atria with prostate glands, while <italic><tp:taxon-name>Potamothrix bedoti</tp:taxon-name></italic> has tripartite atria without prostate glands. In additional, the shapes of spermathecal chaetae are dissimilar in two of the species, the form is scalpel-like, and the ental part straight in <italic><tp:taxon-name>Potamothrix bedoti</tp:taxon-name></italic> (<xref ref-type="bibr" rid="B18">Timm 1970</xref>, <xref ref-type="bibr" rid="B19">1999</xref>), but the ental end part is strongly curved in <italic><tp:taxon-name>Potamothrix parabedoti</tp:taxon-name></italic> sp. n (<xref ref-type="fig" rid="F3">Fig. 3I</xref>).</p><p>The new species are distinguishable from other species from Yunnan Lakes in that of the position of their reproductive organs and the characteristic of some somatic chaetae. For instance, the reproductive organs are move to VIII–X in <italic><tp:taxon-name>Potamothrix parabedoti</tp:taxon-name></italic> sp. n. but that were in X–XIII in other species; the hair and pectinate bifids are absent in <italic><tp:taxon-name>Potamothrix rhytipeniatus</tp:taxon-name></italic> Cui &amp; Wang, 2012 and <italic><tp:taxon-name>Potamothrix paramoldaviensis</tp:taxon-name></italic> sp. n., but present in other four species.</p><!--PageBreak--></tp:treatment-sec><ref-list><ref id="B1"><mixed-citation xmlns:xlink="http://www.w3.org/1999/xlink" xlink:type="simple"><person-group><name name-style="western"><surname>Brinkhurst</surname><given-names>RO</given-names></name><name name-style="western"><surname>Jamieson</surname><given-names>BGM</given-names></name></person-group> (<year>1971</year>)<source> Aquatic Oligochaeta of the World. Oliver and Boyd, Edinburgh</source></mixed-citation></ref><ref id="B8"><mixed-citation xmlns:xlink="http://www.w3.org/1999/xlink" xlink:type="simple"><person-group><name name-style="western"><surname>Finogenova</surname><given-names>NP</given-names></name><name name-style="western"><surname>Poddubnaja</surname><given-names>TL</given-names></name></person-group> (<year>1990</year>)<article-title> One more revision of the genus <italic>Potamothrix</italic> Vejdovský et Mrázek, 1902 (Oligochaeta, Tubificidae).</article-title><source>Zoologische Jahrbücher Abtleitung für Systematik</source><volume>117</volume>: <fpage>55</fpage>-<lpage>83</lpage>.</mixed-citation></ref><ref id="B20"><mixed-citation xmlns:xlink="http://www.w3.org/1999/xlink" xlink:type="simple"><person-group><name name-style="western"><surname>Vejdovský</surname><given-names>F</given-names></name><name name-style="western"><surname>Mrázek</surname><given-names>A</given-names></name></person-group> (<year>1902</year>)<source> Ueber <italic>Potamothrix</italic> (<italic>Clitellio</italic>?) <italic>moldaviensis</italic> n. g., n. sp. Sitzungsberichte der königlichen Böhmischen Gesellschaft für Wissenschaften Praha 24: 1.</source></mixed-citation></ref><ref id="B18"><mixed-citation xmlns:xlink="http://www.w3.org/1999/xlink" xlink:type="simple"><person-group><name name-style="western"><surname>Timm</surname><given-names>T</given-names></name></person-group> (<year>1970</year>)<article-title> On the fauna of the Estonian Oligochaeta.</article-title><source>Pedobiologia </source><volume>10</volume>: <fpage>52</fpage>-<lpage>78</lpage>.</mixed-citation></ref><ref id="B19"><mixed-citation xmlns:xlink="http://www.w3.org/1999/xlink" xlink:type="simple"><person-group><name name-style="western"><surname>Timm</surname><given-names>T</given-names></name></person-group> (<year>1999</year>)<source> A guide to the Estonian Annelida. Estonian Academy Publishers, Tailinn: 208.</source></mixed-citation></ref></ref-list></tp:taxon-treatment>
